# Supplementary material for: Estimating the relative load from movement velocity in the seated chest press exercise in older adults
Source: PLoS One. 2023 May 4;18(5):e0285386. doi: 10.1371/journal.pone.0285386 (PMC10159201; doi:10.1371/journal.pone.0285386)
Supplement: S1 Data — (XLSX) [file pone.0285386.s001.xlsx]

## Sheet: Data_Women
ID	Set1_MV	Set1_%1RM	Set2_MV	Set2_%1RM	Set3_MV	Set3_%1RM	Set4_MV	Set4_%1RM	Set5_MV	Set5_%1RM	Set6_MV	Set6_%1RM	Set7_MV	Set7_%1RM	Set1_PV	Set1_%1RM	Set2_PV	Set2_%1RM	Set3_PV	Set3_%1RM	Set4_PV	Set4_%1RM	Set5_PV	Set5_%1RM	Set6_PV	Set6_%1RM	Set7_PV	Set7_%1RM
Women_1	0.504683	26.8965	0.374274	55.1724	0.272962	75.8621	0.21919	89.6552	0.175099	100					0.8034	26.8965	0.586084	55.1724	0.367841	75.8621	0.293626	89.6552	0.259435	100
Women_2	0.53759	19.322	0.441226	34.5762	0.361876	50.1695	0.258196	69.4915	0.215296	84.7458	0.172322	100			0.834522	19.322	0.683758	34.5762	0.595545	50.1695	0.41084	69.4915	0.331484	84.7458	0.258983	100
Women_3	0.46542	22.8	0.426729	40.7999	0.390669	59.2	0.267987	82	0.181075	100					0.794838	22.8	0.731892	40.7999	0.678619	59.2	0.434434	82	0.291342	100
Women_4	0.582569	22.8	0.447882	40.7999	0.382609	59.2	0.292417	82	0.172116	100					0.935366	22.8	0.737467	40.7999	0.636192	59.2	0.411019	82	0.259796	100
Women_5	0.509235	27.8049	0.393882	49.756	0.301091	72.1951	0.219147	100							0.791359	27.8049	0.619377	49.756	0.442183	72.1951	0.294248	100
Women_6	0.423559	38.5135	0.295262	68.9189	0.229882	100									0.62149	38.5135	0.498266	68.9189	0.335639	100
Women_7	0.527	16.2857	0.460348	31.4286	0.376338	42.8571	0.301441	62.8571	0.205066	85.7143	0.177772	100			0.884047	16.2857	0.737225	31.4286	0.607588	42.8571	0.48136	62.8571	0.33895	85.7143	0.272522	100
Women_8	0.621939	15.625	0.571978	28.9773	0.458914	42.0455	0.38837	58.2387	0.344378	71.0228	0.240414	83.8069	0.196701	100	0.934952	15.625	0.838026	28.9773	0.656794	42.0455	0.538839	58.2387	0.441371	71.0228	0.364428	83.8069	0.256214	100
Women_9	0.487749	27.8049	0.358892	49.756	0.273425	72.1951	0.213461	100							0.771137	27.8049	0.574116	49.756	0.46201	72.1951	0.323128	100
Women_10	0.586641	16.1932	0.475798	28.9773	0.419508	42.0455	0.367107	58.2387	0.312014	71.0228	0.265066	83.8069	0.189733	100	0.981342	16.1932	0.845215	28.9773	0.763639	42.0455	0.623594	58.2387	0.538086	71.0228	0.469427	83.8069	0.294715	100
Women_11	0.57687	22.8	0.478747	44	0.386707	59.2	0.291214	82	0.199088	100					0.872334	22.8	0.711233	44	0.587463	59.2	0.398056	82	0.272232	100
Women_12	0.608358	16.1932	0.492727	28.9773	0.448152	42.0455	0.343562	58.2387	0.299221	71.0228	0.226332	83.8069	0.184584	100	1.00911	16.1932	0.819172	28.9773	0.73946	42.0455	0.584518	58.2387	0.487672	71.0228	0.383025	83.8069	0.264861	100
Women_13	0.575047	19.322	0.475225	37.2881	0.377436	50.1695	0.313308	69.4915	0.220345	84.7458	0.194272	100			0.921314	19.322	0.707134	37.2881	0.623596	50.1695	0.503187	69.4915	0.366204	84.7458	0.301392	100
Women_14	0.449856	27.8049	0.355522	49.756	0.275276	72.1951	0.158972	100							0.662455	27.8049	0.489839	49.756	0.392941	72.1951	0.219702	100
Women_15	0.502016	22.8	0.385617	40.7999	0.305068	59.2	0.240125	82	0.150127	100					0.747507	22.8	0.563114	40.7999	0.463861	59.2	0.353333	82	0.274023	100
Women_16	0.648134	16.1932	0.586273	28.9773	0.486691	42.0455	0.37628	58.2387	0.312554	71.0228	0.229783	83.8069	0.168963	100	1.07174	16.1932	0.940531	28.9773	0.750914	42.0455	0.609676	58.2387	0.507887	71.0228	0.360165	83.8069	0.274565	100
Women_17	0.498805	25	0.367089	50	0.305694	59.1818	0.258149	68.1818	0.196292	90.9091	0.179025	100			0.877008	25	0.642313	50	0.527872	59.1818	0.403656	68.1818	0.315344	90.9091	0.285796	100
MV	mean	velocity
PV	peak	velocity

## Sheet: Data_Men
ID	Set1_MV	Set1_%1RM	Set2_MV	Set2_%1RM	Set3_MV	Set3_%1RM	Set4_MV	Set4_%1RM	Set5_MV	Set5_%1RM	Set6_MV	Set6_%1RM	Set7_MV	Set7_%1RM	Set8_MV	Set8_%1RM	Set9_MV	Set9_%1RM	Set10_MV	Set10_%1RM	Set11_MV	Set11_%1RM	Set1_PV	Set1_%1RM	Set2_PV	Set2_%1RM	Set3_PV	Set3_%1RM	Set4_PV	Set4_%1RM	Set5_PV	Set5_%1RM	Set6_PV	Set6_%1RM	Set7_PV	Set7_%1RM	Set8_PV	Set8_%1RM	Set9_PV	Set9_%1RM	Set10_PV	Set10_%1RM	Set11_PV	Set11_%1RM
Men_1	0.664331	26.9091	0.610287	37.2727	0.534018	45.4545	0.436897	53.6364	0.392651	63.9999	0.378473	72.3635	0.319157	82.7273	0.263979	90.9091	0.190674	100					1.02004	26.9091	0.919579	37.2727	0.818266	45.4545	0.714464	53.6364	0.610022	63.9999	0.577835	72.3635	0.497897	82.7273	0.372569	90.9091	0.322246	100
Men_2	0.552643	19.322	0.42472	34.5762	0.387112	50.1695	0.277756	69.4915	0.239445	84.7458	0.167512	100											1.03754	19.322	0.725327	34.5762	0.693933	50.1695	0.458874	69.4915	0.368426	84.7458	0.316815	100
Men_3	0.659695	19.322	0.515697	34.5762	0.436511	50.1695	0.336832	69.4915	0.242506	84.7458	0.175469	100											1.00668	19.322	0.798407	34.5762	0.637472	50.1695	0.499477	69.4915	0.391695	84.7458	0.263488	100
Men_4	0.611237	41	0.547371	50	0.418888	59	0.382711	70.3999	0.349569	79.5999	0.290364	91	0.18756	100									0.938036	41	0.868959	50	0.60919	59	0.577608	70.3999	0.533545	79.5999	0.445585	91	0.26641	100
Men_5	0.772619	18.5454	0.705868	26.9091	0.591545	37.2727	0.525812	45.4545	0.492576	53.6364	0.406358	63.9999	0.356382	72.3635	0.265995	82.7273	0.239926	90.9091	0.171179	100			1.1616	18.5454	1.10626	26.9091	0.896114	37.2727	0.790604	45.4545	0.751911	53.6364	0.664978	63.9999	0.544569	72.3635	0.451825	82.7273	0.38741	90.9091	0.315933	100
Men_6	0.727743	23.8709	0.673376	33.0645	0.601591	40.3226	0.502617	47.5806	0.487459	56.7741	0.47478	64.1934	0.380649	73.3871	0.303634	80.6452	0.249862	88.7097	0.232238	95.1613	0.183011	100	1.14975	23.8709	0.983984	33.0645	0.906715	40.3226	0.843121	47.5806	0.709152	56.7741	0.608343	64.1934	0.55764	73.3871	0.425254	80.6452	0.34833	88.7097	0.297752	95.1613	0.268845	100
Men_7	0.655453	32.5274	0.524418	45.0549	0.453938	54.9451	0.384288	64.8352	0.3059	77.3625	0.219023	87.4724	0.168021	100									1.02349	32.5274	0.849136	45.0549	0.702496	54.9451	0.581522	64.8352	0.431833	77.3625	0.346163	87.4724	0.2336	100
Men_8	0.531967	53.6364	0.444077	63.9999	0.378067	72.3635	0.308825	81.8182	0.241448	90.9091	0.194993	100											0.759003	53.6364	0.680262	63.9999	0.546015	72.3635	0.441001	81.8182	0.337917	90.9091	0.301585	100
Men_9	0.665867	27.1111	0.564499	40	0.468971	48.8889	0.437465	55.5556	0.334949	71.1111	0.245762	86.6667	0.185728	100									1.05577	27.1111	0.871737	40	0.708202	48.8889	0.643177	55.5556	0.410493	71.1111	0.338199	86.6667	0.316205	100
Men_10	0.710136	14.3216	0.656303	25.6281	0.535141	37.186	0.430132	51.5076	0.390946	62.8142	0.29951	74.1207	0.256847	88.4423	0.19434	100							1.1377	14.3216	0.94836	25.6281	0.819582	37.186	0.622509	51.5076	0.593597	62.8142	0.460092	74.1207	0.417454	88.4423	0.331025	100
Men_11	0.584995	31.1111	0.530539	40	0.462385	47.3333	0.414213	55.5556	0.392402	60	0.324849	71.1111	0.252932	89.1111	0.175589	100							0.971949	31.1111	0.844704	40	0.716333	47.3333	0.688887	55.5556	0.635248	60	0.471145	71.1111	0.410133	89.1111	0.302334	100
Men_12	0.67716	21.7021	0.610418	31.4893	0.565228	43.617	0.503494	53.1915	0.426905	62.766	0.327612	74.8935	0.285363	84.6807	0.226382	95.7447	0.188387	100					1.11201	21.7021	1.00914	31.4893	0.89213	43.617	0.806795	53.1915	0.65514	62.766	0.494827	74.8935	0.470794	84.6807	0.359	95.7447	0.282749	100
Men_13	0.501633	31.4286	0.454552	44.2857	0.322073	60.8571	0.281059	80	0.192344	100													0.750923	31.4286	0.6828	44.2857	0.537638	60.8571	0.406441	80	0.274064	100
Men_14	0.731884	16.1932	0.613756	31.25	0.574297	42.0455	0.428791	58.2387	0.407081	71.0228	0.331366	83.8069	0.180457	100									1.18343	16.1932	1.01109	31.25	0.88274	42.0455	0.704098	58.2387	0.625639	71.0228	0.535776	83.8069	0.301895	100
Men_15	0.410916	27.8049	0.30943	49.756	0.222601	72.1951	0.177074	100															0.659639	27.8049	0.427634	49.756	0.339563	72.1951	0.290504	100
MV	mean	velocity
PV	peak	velocity
